# Supplementary material for: Xylylethynyl Titanocene with a Microsecond Emission Lifetime Photosensitizes Singlet-Oxygen Formation and Photon Upconversion
Source: Inorg Chem. 2025 Jul 17;64(29):14977–88. doi: 10.1021/acs.inorgchem.5c01773 (PMC12308804; doi:10.1021/acs.inorgchem.5c01773)
Supplement: Supplementary file 2 [file ic5c01773_si_002.xyz]

91
Cp*2Ti(C2xyl)2 CuBr Geometric Coordinates using B3LYP/6-311+G(d) 
Br                   -0.27161  -3.21259  -1.82409 
Cu                   -0.09537  -1.22435  -0.48651 
Ti                    0.10058   1.64284   0.07963 
C                    -1.50016   0.23535   0.09544 
C                    -2.43758  -0.56651   0.21237 
C                    -3.59333  -1.39224   0.40044 
C                     1.50159   0.03141   0.05108 
C                     2.3401   -0.87389   0.16217 
C                     3.41413  -1.80761   0.33558 
C                    -4.84374  -0.98679  -0.13819 
C                    -5.96332  -1.79377   0.06605 
H                    -6.91957  -1.48179  -0.34257 
C                    -5.87293  -2.9846    0.78074 
H                    -6.75331  -3.60299   0.92369 
C                    -4.65042  -3.37338   1.31926 
H                    -4.58099  -4.2965    1.88626 
C                    -3.50454  -2.59422   1.15182 
C                    -4.9908    0.30029  -0.90603 
H                    -4.45518   0.26112  -1.85804 
H                    -4.59126   1.15043  -0.34756 
H                    -6.04023   0.50372  -1.12602 
C                    -2.20773  -3.04392   1.76815 
H                    -1.45765  -3.26353   1.00389 
H                    -2.35289  -3.94647   2.36445 
H                    -1.78697  -2.27459   2.42061 
C                     3.20502  -3.04619   0.99802 
C                     4.28505  -3.9169    1.15637 
H                     4.12487  -4.86666   1.65726 
C                     5.55434  -3.58818   0.69167 
H                     6.38074  -4.27857   0.82718 
C                     5.76064  -2.36554   0.05939 
H                     6.75283  -2.10178  -0.29379 
C                     4.71204  -1.46558  -0.13158 
C                     1.85192  -3.44777   1.52058 
H                     1.40906  -2.66726   2.14264 
H                     1.9228   -4.35779   2.11943 
H                     1.15382  -3.63894   0.70125 
C                     4.98157  -0.1489   -0.8112 
H                     6.04913  -0.01845  -0.99666 
H                     4.63651   0.69421  -0.20774 
H                     4.46821  -0.08505  -1.77425 
C                     0.78596   1.54098  -2.30349 
C                    -0.63184   1.60664  -2.29479 
C                    -1.01336   2.86345  -1.73654 
C                     0.17445   3.59863  -1.4628 
C                     1.28844   2.75933  -1.75294 
C                     1.59988   0.51707  -3.03542 
H                     1.14749  -0.47474  -3.01354 
H                     2.60548   0.42834  -2.63021 
H                     1.6927    0.81212  -4.08817 
C                    -1.5477    0.66675  -3.01779 
H                    -2.55355   0.68146  -2.60453 
H                    -1.19739  -0.36558  -2.99797 
H                    -1.6183    0.96841  -4.07049 
C                    -2.41267   3.40785  -1.72086 
H                    -2.72784   3.67741  -2.73609 
H                    -2.49803   4.30641  -1.11017 
H                    -3.13358   2.67972  -1.34637 
C                     0.23007   5.08869  -1.29285 
H                     0.06766   5.55128  -2.27411 
H                     1.19583   5.43963  -0.93677 
H                    -0.54237   5.48287  -0.63436 
C                     2.73569   3.16056  -1.74905 
H                     3.38486   2.34207  -1.43611 
H                     2.93137   4.00818  -1.0924 
H                     3.05398   3.45575  -2.75613 
C                     0.32741   1.22503   2.51018 
C                    -0.90928   1.90129   2.32368 
C                    -0.6308    3.20544   1.8247 
C                     0.79038   3.34549   1.73731 
C                     1.37705   2.11471   2.13634 
C                     0.49858  -0.0958    3.1929 
H                     0.40695   0.02736   4.27871 
H                     1.47738  -0.52928   2.99447 
H                    -0.25804  -0.81861   2.88613  
C                    -2.24781   1.44976   2.82514 
H                    -2.31052   0.36638   2.91232 
H                    -3.0653    1.77666   2.18102 
H                    -2.42695   1.8743    3.82101 
C                    -1.65834   4.30011   1.75929 
H                    -1.9473    4.59805   2.77435 
H                    -2.57287   3.98583   1.25293 
H                    -1.29107   5.19565   1.26092 
C                     1.56287   4.63012   1.63836 
H                     1.94266   4.89125   2.6333 
H                     0.95166   5.46484   1.30386 
H                     2.43332   4.56208   0.98405 
C                     2.84609   1.89901   2.35096 
H                     3.14228   2.28083   3.33593 
H                     3.45139   2.42464   1.60979 
H                     3.11587   0.84463   2.31191
79
Cp*2Ti(C2Ph)2 CuBr Geometric Coordinates using B3LYP/6-311+G(d)
Ti         1.64396       -0.04345        0.00484
C          1.24094       -0.22787        2.43429
C          2.17790       -1.24533        2.07954
C          3.37838       -0.61010        1.65896
C          3.17535        0.80398        1.72413
C          1.86219        1.03370        2.22109
C          1.29902        0.23427       -2.42373
C          1.78925       -1.08679       -2.23473
C          3.11121       -1.00050       -1.71431
C          3.45396        0.38354       -1.61735
C          2.32603        1.14535       -2.02890
C          0.17971        1.46986       -0.00426
C         -0.76113        2.27778       -0.00220
C          0.10942       -1.48531       -0.00338
C         -0.86776       -2.24850       -0.00620
C         -1.84415       -3.29725       -0.01209
C         -2.20878       -3.94321        1.18365
C         -2.44952       -3.70990       -1.21340
C         -3.14014       -4.97679        1.17370
H         -1.75947       -3.62837        2.11861
C         -3.38069       -4.74298       -1.21716
H         -2.18807       -3.21153       -2.13957
C         -3.72854       -5.38088       -0.02535
H         -3.41016       -5.46515        2.10425
H         -3.83954       -5.04867       -2.15167
C         -1.67416        3.38234        0.00353
C         -2.37488        3.73269        1.17226
C         -1.86871        4.15417       -1.15690
C         -3.23332        4.82680        1.18003
H         -2.24538        3.13750        2.06873
C         -2.72706        5.24929       -1.14239
H         -1.34350        3.89015       -2.06776
C         -3.41113        5.59028        0.02501
H         -3.76776        5.08310        2.08886
H         -2.86471        5.83542       -2.04509
C          2.30208        2.63541       -2.20964
H          2.69582        2.90777       -3.19639
H          1.29180        3.03663       -2.13605
H          2.91392        3.15079       -1.46656
C          4.84281        0.93627       -1.47868
H          5.48945        0.32526       -0.85094
H          5.31063        0.97266       -2.47027
H          4.85456        1.95279       -1.08791
C          4.04847       -2.17246       -1.63225
H          4.26627       -2.54302       -2.64104
H          5.00134       -1.91330       -1.17501
H          3.62635       -3.01262       -1.07529
C          1.15726       -2.34856       -2.74002
H          1.35461       -3.20072       -2.08823
H          0.07750       -2.25390       -2.84309
H          1.56396       -2.59155       -3.72973
C          0.02040        0.59122       -3.12057
H         -0.32833        1.58772       -2.85356
H          0.16805        0.57367       -4.20720
H         -0.78467       -0.11124       -2.89551
C         -0.07934       -0.43999        3.11182
H         -0.52733       -1.39714        2.84788
H          0.04971       -0.42666        4.20086
H         -0.80019        0.34193        2.86511
C          2.01015       -2.71902        2.30963
H          2.37365       -2.99161        3.30795
H          0.96657       -3.02444        2.24429
H          2.57209       -3.31650        1.58929
C          1.34990        2.36600        2.67984
H          1.64382        3.17565        2.01014
H          0.26439        2.38344        2.76197
H          1.76088        2.59613        3.67088
C          4.22626        1.87539        1.64167
H          4.44230        2.25686        2.64661
H          5.16492        1.50872        1.23135
H          3.91055        2.73369        1.04340
C          4.70286       -1.30643        1.53671
H          5.15387       -1.39530        2.53274
H          4.61078       -2.31738        1.14142
H          5.41683       -0.76622        0.91707
H         -4.45716       -6.18480       -0.03057
H         -4.08255        6.44255        0.03352
Cu        -1.36115        0.03074       -0.01343
Br        -3.75214        0.07123       -0.02585
